# Supplementary material for: The most abundant cyst wall proteins of Acanthamoeba castellanii are lectins that bind cellulose and localize to distinct structures in developing and mature cyst walls
Source: PLoS Negl Trop Dis. 2019 May 16;13(5):e0007352. doi: 10.1371/journal.pntd.0007352 (PMC6541295; doi:10.1371/journal.pntd.0007352)
Supplement: S1 Excel file — (XLSX) [file pntd.0007352.s011.xlsx]

## Sheet: primer seq & DNA assembly
Primer ID	primers		template	Components for NEBuilder HiFi DNA Assembly (NEB)	construct	referred to in text as:
	NA; linearized by SpeI/SalI digestion		pGAPDH (Lee et al, 2015 and Bateman, 2010)	vector	GAPDH-ACA1_074730gDNA-EGFP
1	forward	CTCTCTCACTAAGACATATGAATGAACCGCTTTGCTCTCTGC	Ac gDNA	fragment 1		RT-PCR primers for Leo lectin (ACA1_074730)
2	reverse	TTGCTCACGGCGTAGTTGCGGTCGC
3	forward	CTACGCCGTGAGCAAGGGCGAGGAGC	pGAPDH (Lee et al, 2015 and Bateman, 2010)	fragment 2
4	reverse	CAATTGTTGTTGTTGGGTCTAGAACTTGTACAGCTCGTCCATGC
	NA; linearized by SpeI/NdeI digestion		GAPDH-ACA1_074730gDNA-EGFP	vector	GAPDH-ACA1_074730cDNA-EGFP
1	forward	CTCTCTCACTAAGACATATGAATGAACCGCTTTGCTCTCTGC	Ac cDNA	fragment
2	reverse	TTGCTCACGGCGTAGTTGCGGTCGC
5	forward	ATAAACAAGTTAACAACAACAATTGCATTCATTTTATG	GAPDH-ACA1_074730cDNA-EGFP	vector	GAPDH-ACA1_074730cDNA-EGFP-polyAtailRev	Leo-GFP under the GAPDH promoter
6	reverse	AATGTATCTTAGGGTCTAGAACTTGTACAGC
7	forward	ATTGTTGTTGTTAACTTGTTTATTGCAGCTTATAATGG	pEGFP-C3 (Clontech)	fragment
8	reverse	TTCTAGACCCTAAGATACATTGATGAGTTTGGACAAAC
	NA; linearized by SpeI/SalI digestion		pGAPDH (Lee et al, 2015 and Bateman, 2010)	vector	GAPDH-EGFP
9	forward	CTCTCTCACTAAGACATATGAATGGTGAGCAAGGGC	pGAPDH (Lee et al, 2015 and Bateman, 2010)	fragment
4	reverse	CAATTGTTGTTGTTGGGTCTAGAACTTGTACAGCTCGTCCATGC
10	forward	ATAAACAAGTTAACAACAACAATTGCATTCATTTTATGTTTCAGGTTCAG	GAPDH-EGFP	vector	GAPDH-EGFP-polyAtailRev	GFP control under the GAPDH promoter
11	reverse	AATGTATCTTAGGGTCTAGAACTTGTACAGCTCG
12	forward	ATTGTTGTTGTTAACTTGTTTATTGCAGCT	pEGFP-C3 (Clontech)	fragment
13	reverse	TTCTAGACCCTAAGATACATTGATGAGTTTGGACAAACCACAAC
	NA; linearized by SpeI/SalI digestion		pGAPDH (Lee et al, 2015 and Bateman, 2010)	vector	GAPDH-ACA1_377670cDNA-EGFP
14	forward	CTCTCTCACTAAGACATATGAATGAAGCTTCTCTTCTGCTTGACC	Ac cDNA	fragment 1		RT-PCR primers for Luke(2) lectin (ACA1_377670)
15	reverse	TTGCTCACGCAGCGGAAGTTGACGGC
16	forward	CCGCTGCGTGAGCAAGGGCGAGGAGC	pGAPDH (Lee et al, 2015 and Bateman, 2010)	fragment 2
4	reverse	CAATTGTTGTTGTTGGGTCTAGAACTTGTACAGCTCGTCCATGC
17	forward	AATGTATCTTAAACAACAACAATTGCATTCATTTTATG	GAPDH-ACA1_377670cDNA-EGFP	vector	GAPDH-ACA1_377670cDNA-EGFP-polyAtailFor	Luke(2)-GFP under the GAPDH promoter
18	reverse	TAAACAAGTTGGGTCTAGAACTTGTACAGCT
19	forward	TTCTAGACCCAACTTGTTTATTGCAGCTTATAATGG	pEGFP-C3 (Clontech)	fragment
20	reverse	ATTGTTGTTGTTTAAGATACATTGATGAGTTTGGACAAAC
5	forward	ATAAACAAGTTAACAACAACAATTGCATTCATTTTATG	GAPDH-ACA1_377670cDNA-EGFP	vector	GAPDH-ACA1_377670cDNA-EGFP-polyAtailRev
6	reverse	AATGTATCTTAGGGTCTAGAACTTGTACAGC
8	forward	TTCTAGACCCTAAGATACATTGATGAGTTTGGACAAAC	pEGFP-C3 (Clontech)	fragment
7	reverse	ATTGTTGTTGTTAACTTGTTTATTGCAGCTTATAATGG
	NA; linearized by SpeI/SalI digestion		pGAPDH (Lee et al, 2015 and Bateman, 2010)	vector	GAPDH-ACA1_164810cDNA-EGFP
21	forward	CTCTCTCACTAAGACATATGAATGAAGACAACCTACCTGCTTCTG	Ac cDNA	fragment 1		RT-PCR primers for Jonah(1) lectin (ACA1_164810)
22	reverse	TTGCTCACAGGGCAGGGGGCC
23	forward	CTGCCCTGTGAGCAAGGGCGAGGAGC	pGAPDH (Lee et al, 2015 and Bateman, 2010)	fragment 2
4	reverse	CAATTGTTGTTGTTGGGTCTAGAACTTGTACAGCTCGTCCATGC
5	forward	ATAAACAAGTTAACAACAACAATTGCATTCATTTTATG	GAPDH-ACA1_164810cDNA-EGFP	vector	GAPDH-ACA1_164810cDNA-EGFP-polyAtailRev	Jonah(1)-GFP under the GAPDH promoter
6	reverse	AATGTATCTTAGGGTCTAGAACTTGTACAGC
7	forward	ATTGTTGTTGTTAACTTGTTTATTGCAGCTTATAATGG	pEGFP-C3 (Clontech)	fragment
8	reverse	TTCTAGACCCTAAGATACATTGATGAGTTTGGACAAAC
24	forward	GTGCCTCTGCTACTAGTGTGAGCAAGGGCGAG	GAPDH-ACA1_377670cDNA-EGFP-polyAtailRev	vector	GAPDH-ACA1_377670SignalPeptide-EGFP-polyAtailRev	Luke(2) signal peptide-GFP under the GAPDH promoter
25	reverse	GCTCACACTAGTAGCAGAGGCACAGGAGAAGA
26	forward	GTGGATGGTGAGCAAGGGCGAG	GAPDH-EGFP-polyAtailRev	vector	own promoter-ACA1_075240cDNA-EGFP-polyAtailRev	CSP21-GFP under its own promoter
27	reverse	CAACGTCGTAGATCTGTCGAGCCATGTGAGCAAAAG
28	forward	ACAGATCTACGACGTTGATGGAGGAGACA	Ac gDNA	fragment 1
29	reverse	GCGGTTCATCTTCAGATAGTTGGTAGT
30	forward	TATCTGAAGATGAACCGCATCCGTGGC	Ac cDNA	fragment 2
31	reverse	TTGCTCACCATCCACGAGCTCTCGCG
32	NA; linearized by BglII/NdeI digestion		GAPDH-ACA1_074730cDNA-EGFP-polyAtailRev	vector	own promoter-ACA1_074730cDNA-EGFP-polyAtailRev	Leo-GFP under its own promoter
33	forward	TCACATGGCTCGACACGAAACGGACAGTCTTGATCATCTCTG	Ac gDNA	fragment
34	reverse	CAAAGCGGTTCATTCAGTTGGTGTTGTGTTGGTG
35	forward	CCTCAACCATCATATGAATGAAGCTTCTCTTCTGCTTGACC	GAPDH-ACA1_377670cDNA-EGFP-polyAtailRev	vector	own promoter-ACA1_377670cDNA-EGFP-polyAtailRev	Luke(2)-GFP under its own promoter
36	reverse	GTTAGACCCTAGATCTGTCGAGCCATGTGAGCAAAAG
37	forward	GACAGATCTAGGGTCTAACACGTGCCAT	Ac gDNA	fragment
38	reverse	CATTCATATGATGGTTGAGGGTTGTAGAGGTTG
39	NA; linearized by BglII/NdeI digestion		GAPDH-ACA1_164810cDNA-EGFP-polyAtailRev	vector	own promoter-ACA1_164810cDNA-EGFP-polyAtailRev	Jonah(1)-GFP under its own promoter
40	forward	TCACATGGCTCGACACCCTCATTGCAATTTAAATGCCG	Ac gDNA	fragment
41	reverse	GGTAGGTTGTCTTCATTCAGATCGCAGATGGGC
42	forward	CGCCGCCATATCAATGGTGAGCAAGGGCG	GAPDH-EGFP-polyAtailRev	vector	own promoter-ACA1_245650gDNA-EGFP-polyAtailRev	Luke(3)-GFP under its own promoter
43	reverse	CAGAGGTAGAAGATCTGTCGAGCCATGTGAG
44	forward	GACAGATCTTCTACCTCTGATGACGCTTGATCAAG	Ac gDNA	fragment
45	reverse	ATTGATATGGCGGCGCAGGC
46	forward	CCTGCCCTTGAGAATTCAATTCGGATCCTCTAGAGTCG	pMAL-p2x-ACA1_074730 (MBP-Leo)*	vector	pMAL-p2x-ACA1_164810	MBP-Jonah(1)
47	reverse	TCGTCGTCACCCTGAAAATACAAATTCTCGAATTCTGAAA
48	forward	TCAGGGTGACGACGACGACCGAC	own promoter-ACA1_164810cDNA-EGFP-polyAtailRev	fragment
49	reverse	AATTCTCAAGGGCAGGGGGCC
50	forward	CCGCTGCTGAGAATTCAATTCGGATCCTCTAGAGTCGACC	pMAL-p2x-ACA1_074730 (MBP-Leo)	vector	pMAL-p2x-ACA1_377670	MBP-Luke(2)
51	reverse	CAACTCTGACCCTGAAAATACAAATTCTCGAATTCTGAAA
52	forward	TTCAGGGTCAGAGTTGCACGGCATCGC	own promoter-ACA1_377670cDNA-EGFP-polyAtailRev	fragment
53	reverse	AATTCTCAGCAGCGGAAGTTGACGG
54	forward	TGCTCTTCTTCCGCTTCCTC	N/A**	N/A	N/A	RT-PCR primers for cellulose synthase (ACA1_349650)
55	reverse	GAACGGGTAGCTGTCGATGTC
56	forward	ATGTCGCACATCAAGGTCG	N/A	N/A	N/A	RT-PCR primers for GAPDH
57	reverse	GCAGGGTGCCTTTGATTATTTACT
*construct made by restriction enzyme cloning of codon optimized ACA1_074730 (Genscript) into pMAL-p2x vector (NEB)
**N/A = not applicable

## Sheet: codon-optimized seq
construct	codon optimized gene ID and region	codon-optimized sequence
GST-AcCBM49	76-330bp coding region of ACA1_377670	GAATTCGAGAATCTGTATTTCCAAGGTAGCCTGAATCAGACCCGCCAAGCGAGCTGGGTGGATAGCGAGCAGTTTCCGCGTAGCCTGTGGACCGTGGAGATCCGTAACACCGGTCAGCAAGCGGTGACCAACGTTCTGCTGAGCATTCAGGGCAGCATCAACCAAATTTGGGAAGTGGTTCTGGTGAACGACAGCCTGTACCGTCTGCCGGATTGGCGTCTGCAGGTTGGCGGCATTCCGGCGGGTCAGAGCCACGTTTTCGGTTTTATCGTGAACAATTAAGAATTC
pMAL-p2x-ACA1_074730 (MBP-Leo)	67 to 564-bp coding region of ACA1_074730	AATTCGAGAATTTGTATTTTCAGGGTTGCCCGGGCAGCGACTTCTTTCCGGATCAGCGTGGTTGCTGCCCGGTGGTTGTGAACAGCGTTCCGTTCTACGCGGACGCGCAAGGCTGCTTTCCGCGTATCATTAGCGGTGTTGCGTTCTACGCGGATGCGGGTGGCTGCTATCCGAGCAGCGCGGGTGTGTACCGTAGCGCGGGTGCGGTTTGCCCGGCGGACCGTGTGTGCGAGCCGGAATGCCCGGATATGGCGATTGTTGTTGCGGAGCAACAAGGTGGCGCGCGTCTGTGCGCGAACGGCTTCTTTAGCGACGTTAACGGTTGCTGCCCGCGTGTTCTGGTGGACAACGTGCCGAGCTATCGTGATGCGCAGGGCTGCTACCCGATCAGCATTGCGA…
