# Supplementary material for: The most abundant cyst wall proteins of Acanthamoeba castellanii are lectins that bind cellulose and localize to distinct structures in developing and mature cyst walls
Source: PLoS Negl Trop Dis. 2019 May 16;13(5):e0007352. doi: 10.1371/journal.pntd.0007352 (PMC6541295; doi:10.1371/journal.pntd.0007352)
Supplement: S2 Excel file — Proteins with <7 unique peptides have been removed, because they are dominated by cytosolic contaminants. Luke, Leo, and Jonah lectins have been highlighted in orange. Other candidate cyst wall proteins are marked in yellow. (XLSX) [file pntd.0007352.s012.xlsx]

## Sheet: Sheet1
	Luke, Leo, and Jonah lectins
	Other secreted proteins that may be CWPs
ID	Protein Name	#Unique	#Peptides	Coverage (%)	Mass (kDa)
ACA1_157320	Jonah	147	148	38	146.212
ACA1_164810	Jonah	83	83	56	57.85
ACA1_377670	Luke	78	80	68	29.067
ACA1_245650	Luke	72	138	74	43.829
ACA1_068450	laccase	60	63	52	66.655
ACA1_096300	Luke	47	50	77	27.612
ACA1_220140	eukaryotic translation elongation factor 2 (cytosol)	38	38	40	93.342
ACA1_074730	Leo	34	57	82	19.662
ACA1_068630	conserved uncharacterized secreted protein	33	36	61	24.869
ACA1_145900	unique secreted protein	32	33	22	104.153
ACA1_291590	secreted protein with a Kazal type serine protease inhibitor domain	31	35	61	31.59
ACA1_223330	encystion-specific S8 serine protease	30	31	52	44.359
ACA1_209250	Hsp20/alpha crystallin superfamily protein (cytosol)	27	33	43	44.403
ACA1_292810	secreted protein with C-terminal ferritin-like domain	27	27	38	52.491
ACA1_105930	voltage-dependent anion channel (mitochondria)	25	25	77	33.586
ACA1_351320	Leo	24	25	44	19.557
ACA1_394030	Leo	24	25	44	19.509
ACA1_394280	Leo	24	25	36	23.801
ACA1_366130	conserved uncharacterized cytosolic protein	24	27	69	23.518
ACA1_246110	Luke	22	85	70	26.866
ACA1_385380	eukaryotic translation initiation factor 2 (cytosolic)	22	22	44	52.753
ACA1_188350	Leo	21	24	20	59.403
ACA1_142840	unique cytosolic protein	21	22	40	50.313
ACA1_155550	encystation-specific S8 serine protease	20	23	45	38.022
ACA1_157970	uncharacterized fungal protein (cytosol)	20	21	25	86.732
ACA1_382260	cytosolic protein with CBS domain	20	20	39	42.414
ACA1_083920	Leo	19	42	68	19.585
ACA1_054340	Eukaryotic initiation factor 4A (cytosol)	19	19	41	46.378
ACA1_066080	megavirus zinc finger protein	18	19	39	52.274
ACA1_222700	encystation-specific S8 serine protease	18	20	43	43.967
ACA1_261530	Jonah	18	18	23	54.767
ACA1_097000	ribosomal family s4e (cytosol)	18	18	57	27.273
ACA1_321030	unique cytosolic protein	18	18	38	56.147
ACA1_233090	eukaryotic translation initiation factor family protein (cytosol)	18	18	24	79.427
ACA1_023820	cytosolic protein with a staphylococcus nuclease domain	18	18	18	114.301
ACA1_149440	hypothetical protein	17	19	32	35.249
ACA1_128450	adenine nucleotide translocator putative	17	17	40	34.021
ACA1_390590	Hsp20/alpha crystallin superfamily protein	17	17	45	23.539
ACA1_296890	dynamin domain containing protein	17	17	13	141.323
ACA1_066000	ARP2/3 complex 34 kDa subunit putative	16	16	39	33.355
ACA1_246090	CBS domain containing protein	15	18	59	16.889
ACA1_220040	40S ribosomal protein S3a putative	15	15	51	29.244
ACA1_208450	NAD-dependent epimerase/dehydratase (cytosolic)	15	15	36	40.396
ACA1_058740	ATPcitrate synthase	15	15	13	123.889
ACA1_291610	Kazaltype serine protease inhibitor domain containing protein	14	17	65	29.001
ACA1_396540	Actinrelated protein 3 putative	14	14	36	47.983
ACA1_127630	WH2 motif domain containing protein	14	14	31	39.055
ACA1_209830	prohibitin 2 putative	14	14	41	32.271
ACA1_066070	zinc finger protein	13	14	39	53.342
ACA1_075240	cyst-specific protein CSP21	13	13	45	20.343
ACA1_199990	guanine nucleotide-binding protein beta subunit putative	13	13	44	35.215
ACA1_158000	hypothetical protein	13	14	9	139.587
ACA1_113500	conserved uncharacterized cytosolic protein	12	12	20	76.435
ACA1_058590	copine VIII putative	12	12	23	64.292
ACA1_174580	unique cytosolic protein	12	12	38	34.318
ACA1_174790	zinc finger protein	12	12	22	53.203
ACA1_369850	ATPase with chaperone activity putative	12	12	17	87.203
ACA1_163130	eukaryotic initiation factor putative	12	12	35	33.315
ACA1_183620	citrate synthase mitochondrial putative	12	12	19	55.033
ACA1_131600	hypothetical protein	11	23	41	37.294
ACA1_025690	Fibrillarin (cytosolic)	11	11	30	32.559
ACA1_208490	HGT unchracterized cytosolic protein	11	11	28	39.103
ACA1_077280	CBS domain containing protein	10	11	26	35.394
ACA1_367940	ATP synthase putative	10	10	19	73.474
ACA1_260080	GAMMA CA3 (GAMMA CARBONIC ANHYDRASE 3) putative	10	10	35	30.788
ACA1_180800	nucleolar protein Nop56 putative	10	11	23	58.269
ACA1_075290	rRNA pseudouridine synthase putative	10	10	16	58.499
ACA1_074650	actinrelated protein 2 putative	10	10	24	44.229
ACA1_289930	hypothetical protein	10	10	33	22.604
ACA1_355970	hypothetical protein	10	10	37	26.959
ACA1_282850	isoleucyl-tRNA synthetase	10	10	12	95.052
ACA1_376780	unique secreted protein	10	10	62	10.401
ACA1_133400	Jonah	9	9	24	44.402
ACA1_253470	hypothetical protein	9	9	40	27.184
ACA1_153260	hypothetical protein	9	9	40	24.648
ACA1_090200	cell wall anchor domain containing protein	9	9	39	28.039
ACA1_036900	UDPglucose pyrophosphorylase 2 isoform putative	9	9	21	57
ACA1_218600	PCI domain containing protein	9	9	9	123.228
ACA1_349660	BAT1 protein	9	9	19	51.694
ACA1_320830	hypothetical protein	9	9	18	40.218
ACA1_291550	prohibitin PHB1 putative	9	9	28	31.311
ACA1_115880	NADbinding domain 4 domain containing protein	9	9	9	113.967
ACA1_048210	ribosomal protein S5 putative	9	10	34	27.13
ACA1_160160	Luke	8	14	25	42.815
ACA1_185450	unspecified product	8	8	4	144.883
ACA1_173800	mitochondrial phosphate transporter putative	8	8	25	34.93
ACA1_169070	integral membrane protein 1 isoform 5 putative	8	8	11	81.148
ACA1_255540	hypothetical protein	8	8	29	21.296
ACA1_387860	high molecular weight heat shock protein	8	8	13	72.288
ACA1_369190	proteasome (prosome macropain) 26S subunit non ATPase 32 putative	8	8	16	57.923
ACA1_138990	gammaadaptin 1 putative	8	9	10	84.121
ACA1_113960	unspecified product	8	9	23	55.198
ACA1_060220	U5 small nuclear ribonucleoprotein helicase putative	8	9	3	251.063
ACA1_374130	Leo	7	20	20	52.01
ACA1_187760	Luke	7	12	25	42.453
ACA1_188550	Leo	7	10	15	46.424
ACA1_355590	hypothetical protein	7	16	27	37.272
ACA1_234030	fascin subfamily protein	7	8	45	14.443
ACA1_296050	hypothetical protein	7	11	16	56.051
ACA1_184730	hypothetical protein	7	7	23	32.703
ACA1_008840	Multicopper oxidase type 2	7	7	20	30.843
ACA1_234780	hypothetical protein	7	7	30	26.748
ACA1_147740	CBS domain containing protein	7	7	22	38.745
ACA1_132360	glutamine-tRNA ligase	7	7	8	84.836
ACA1_325260	peptidylprolyl cis-trans isomerase FKBP-type domain containing protein	7	7	5	164.616
ACA1_128490	proteasome 26S subunit nonATPase 1 putative	7	7	7	108.937
ACA1_062480	aspartate-tRNA ligase	7	8	12	70.017
ACA1_036340	serine hydroxymethyltransferase	7	7	16	53.709
