# Supplementary material for: The most abundant cyst wall proteins of Acanthamoeba castellanii are lectins that bind cellulose and localize to distinct structures in developing and mature cyst walls
Source: PLoS Negl Trop Dis. 2019 May 16;13(5):e0007352. doi: 10.1371/journal.pntd.0007352 (PMC6541295; doi:10.1371/journal.pntd.0007352)
Supplement: S3 Excel file — This list includes a preparation that was heavily contaminated with cytosolic proteins, because the Percoll gradient and porous membrane were omitted during their purification. Only proteins with at least two unique peptides are included. (XLSX) [file pntd.0007352.s013.xlsx]

## Sheet: Sheet1
	Luke, Leo, and Jonah lectins
	Other secreted proteins that may be CWPs
ID	Protein Name	#Unique	#Peptides	Coverage (%)	Mass (kDa)
ACA1_157320	Jonah	148	148	38	146
ACA1_164810	Jonah	108	109	58	58
ACA1_209250	Hsp20/alpha crystallin superfamily protein	83	89	89	44
ACA1_377670	Luke	80	83	68	29
ACA1_245650	Luke	74	143	74	44
ACA1_068450	laccase	70	76	55	67
ACA1_220140	eukaryotic translation elongation factor 2 putative	67	67	72	93
ACA1_142840	hypothetical protein	59	59	63	50
ACA1_113500	hypothetical protein	54	54	68	76
ACA1_127630	WH2 motif domain containing protein	50	50	53	39
ACA1_096300	Luke	49	52	77	28
ACA1_145900	unique secreted protein	46	47	24	104
ACA1_074730	Leo	41	65	82	20
ACA1_390590	Hsp20/alpha crystallin superfamily protein	39	39	86	24
ACA1_291590	secreted protein with a Kazal type serine protease inhibitor domain	38	42	64	32
ACA1_246090	CBS domain containing protein	38	42	85	17
ACA1_361250	actin-1 putative	37	121	81	42
ACA1_067860	actin-1 putative	37	121	81	42
ACA1_036280	actin-1 putative	37	121	81	42
ACA1_038460	Actin1	37	121	81	42
ACA1_075240	cyst specific protein CSP 21 putative	36	38	66	20
ACA1_369850	ATPase with chaperone activity putative	36	36	50	87
ACA1_382260	CBS domain containing protein	35	36	59	42
ACA1_157970	hypothetical protein	35	36	43	87
ACA1_077280	CBS domain containing protein	34	34	78	35
ACA1_167070	clathrin heavy chain putative	34	35	25	193
ACA1_223330	encystion-specific S8 serine protease	33	34	54	44
ACA1_068630	conserved uncharacterized secreted protein	33	36	61	25
ACA1_367940	ATP synthase putative	32	32	57	73
ACA1_054340	Eukaryotic initiation factor 4A putative	31	31	64	46
ACA1_292810	secreted protein with C-terminal ferritin-like domain	30	30	37	52
ACA1_097000	ribosomal family s4e putative	30	30	74	27
ACA1_288360	ribosomal protein L4/L1 family	30	30	57	44
ACA1_058740	ATPcitrate synthase	28	29	27	124
ACA1_105930	eukaryotic porin protein	27	27	77	34
ACA1_315630	oxidoreductase zincbinding dehydrogenase superfamily protein	27	29	66	39
ACA1_220040	40S ribosomal protein S3a putative	26	26	63	29
ACA1_385380	eukaryotic translation initiation factor 2 putative	26	26	49	53
ACA1_083920	Leo	25	49	70	20
ACA1_351320	Leo	25	26	44	20
ACA1_394030	Leo	25	26	44	20
ACA1_394280	Leo	25	26	36	24
ACA1_155550	encystation-specific S8 serine protease	25	28	64	38
ACA1_296050	hypothetical protein	24	38	56	56
ACA1_387860	high molecular weight heat shock protein	24	35	56	72
ACA1_366130	NHL repeatcontaining protein	24	27	69	24
ACA1_066000	ARP2/3 complex 34 kDa subunit putative	24	24	73	33
ACA1_296890	dynamin domain containing protein	24	24	25	141
ACA1_188350	Leo	23	27	20	59
ACA1_246110	Luke	22	88	70	27
ACA1_396540	Actinrelated protein 3 putative	22	22	58	48
ACA1_128450	adenine nucleotide translocator putative	22	22	44	34
ACA1_233090	eukaryotic translation initiation factor family protein	22	22	32	79
ACA1_152960	malate dehydrogenase	22	22	64	45
ACA1_208450	hypothetical protein	22	22	64	40
ACA1_023820	nuclease domain containing protein	22	23	25	114
ACA1_141950	cullinassociated and neddylation-dissociated 1 putative	22	22	21	131
ACA1_048210	ribosomal protein S5 putative	21	21	63	27
ACA1_115880	NADbinding domain 4 domain containing protein	21	21	28	114
ACA1_147740	CBS domain containing protein	21	21	59	39
ACA1_128510	chaperonin GroL putative	21	21	45	61
ACA1_066080	zinc finger protein	20	21	39	52
ACA1_074650	actinrelated protein 2 putative	20	21	68	44
ACA1_146430	catalase	20	20	47	60
ACA1_261530	Jonah	19	19	23	55
ACA1_183300	hypothetical protein	19	19	73	28
ACA1_355970	hypothetical protein	19	19	58	27
ACA1_321030	hypothetical protein	19	19	43	56
ACA1_182020	hypothetical protein	19	21	72	26
ACA1_184160	26S protease regulatory subunit 6B family protein	19	19	53	46
ACA1_218600	PCI domain containing protein	19	20	20	123
ACA1_132360	glutamine-tRNA ligase	19	19	30	85
ACA1_222700	encystation-specific S8 serine protease	18	20	43	44
ACA1_149440	hypothetical protein	18	20	39	35
ACA1_271380	ribosomal protein L10 putative	18	18	60	35
ACA1_025690	Fibrillarin putative	18	18	52	33
ACA1_349660	BAT1 protein	18	18	49	52
ACA1_288920	ribosomal protein S8e putative	18	18	60	28
ACA1_158000	hypothetical protein	18	20	16	140
ACA1_365720	26S proteasome AAAATPase subunit RPT2a putative	18	18	56	50
ACA1_271300	Rpl7A putative	18	18	57	32
ACA1_077030	C2 domain containing protein	18	18	33	68
ACA1_245950	CBS domain containing protein	18	21	79	16
ACA1_059460	ribosomal protein L13e putative	18	19	52	24
ACA1_180800	nucleolar protein Nop56 putative	17	18	45	58
ACA1_341090	26S protease regulatory subunit 6a putative	17	20	60	49
ACA1_268910	elongation factor 1-gamma family protein	17	17	44	46
ACA1_315060	26S proteasome AAAATPase subunit RPT4a putative	17	18	57	44
ACA1_369190	proteasome (prosome macropain) 26S subunit non ATPase 32 putative	17	17	34	58
ACA1_181970	ribosomal protein S17 putative	16	17	64	19
ACA1_265570	ribosomal proteins l2 RNA binding domain containing protein	16	16	54	28
ACA1_061530	ribosomal protein L10 putative	16	16	53	24
ACA1_264110	ribosomal protein L3 putative	16	16	35	45
ACA1_071440	bicaudal isoform B putative	16	16	85	15
ACA1_128490	proteasome 26S subunit nonATPase 1 putative	16	16	22	109
ACA1_291610	Kazaltype serine protease inhibitor domain containing protein	15	18	71	29
ACA1_234030	fascin subfamily protein	15	16	49	14
ACA1_369520	ribosomal protein L6e putative	15	15	53	27
ACA1_260020	coronin3 putative	15	16	40	50
ACA1_036040	ribosomal protein S7e putative	15	15	50	22
ACA1_209830	prohibitin 2 putative	15	17	50	32
ACA1_378220	ribosomal L18p/L5e family	15	15	45	33
ACA1_289930	hypothetical protein	15	15	34	23
ACA1_291550	prohibitin PHB1 putative	15	16	56	31
ACA1_365780	ribosomal protein S4 putative	15	15	44	22
ACA1_183620	citrate synthase mitochondrial putative	15	15	29	55
ACA1_066070	zinc finger protein	14	15	39	53
ACA1_174580	hypothetical protein	14	14	45	34
ACA1_036900	UDPglucose pyrophosphorylase 2 isoform putative	14	14	33	57
ACA1_289850	hypothetical protein	14	14	67	20
ACA1_095080	plastin 3 (T isoform) putative	14	14	32	58
ACA1_376700	Histone H4 putative	14	14	55	12
ACA1_392380	histone H4 putative	14	14	55	12
ACA1_265870	histone H4 putative	14	14	55	12
ACA1_088950	CBS domain containing protein	14	14	43	41
ACA1_105760	Proteasome/cyclosome repeat containing protein	14	14	21	95
ACA1_311650	hypothetical protein	13	13	45	10
ACA1_199990	guanine nucleotide-binding protein beta subunit putative	13	13	44	35
ACA1_399900	universal stress domain containing protein	13	13	88	13
ACA1_268880	ribosomal protein S9 putative	13	13	49	17
ACA1_034540	ribosomal protein S13p/S18e putative	13	13	47	19
ACA1_334790	ribosomal protein L32 putative	13	13	44	16
ACA1_383420	ribosomal protein L32 putative	13	13	44	16
ACA1_267880	ribosomal protein L22 putative	13	13	52	20
ACA1_042250	Phosphoglucomutase putative	13	13	29	63
ACA1_064700	Tcomplex protein 1 gamma subunit	13	14	32	59
ACA1_138040	elongation factor 1alpha somatic form putative	12	31	57	36
ACA1_125280	LIM domain containing protein	12	12	53	19
ACA1_058590	copine VIII putative	12	13	25	64
ACA1_184730	hypothetical protein	12	12	37	33
ACA1_323370	Hsp20/alpha crystallin superfamily protein	12	16	58	23
ACA1_209260	Hsp20/alpha crystallin superfamily protein	12	17	57	28
ACA1_075290	rRNA pseudouridine synthase putative	12	12	23	58
ACA1_174790	zinc finger protein	12	12	22	53
ACA1_235920	RNA recognition motif domain containing protein	12	12	57	35
ACA1_234620	polyadenylate-binding protein family protein	12	12	31	51
ACA1_155760	phosphoribosyltransferase	12	12	51	24
ACA1_198710	hypothetical protein	12	13	54	36
ACA1_234780	hypothetical protein	12	12	42	27
ACA1_290240	4hydroxyphenylpyruvate dioxygenase	12	12	40	46
ACA1_214640	cobalaminindependent methionine synthase	12	12	18	95
ACA1_163130	eukaryotic initiation factor putative	12	13	40	33
ACA1_296910	peptidase M16 inactive domain containing protein	12	12	22	63
ACA1_265860	core histone h2a/h2b/h3/h4 superfamily protein	12	12	42	17
ACA1_265880	core histone h2a/h2b/h3/h4 superfamily protein	12	12	42	17
ACA1_119230	Armadillo/betacatenin-like repeat domain containing protein	12	13	28	67
ACA1_131600	hypothetical protein	11	23	41	37
ACA1_090200	cell wall anchor domain containing protein	11	11	39	28
ACA1_164710	ribosomal protein L23 putative	11	12	40	23
ACA1_149890	ribosomal protein S7p/S5e putative	11	11	61	22
ACA1_292890	ribosomal protein S17 putative	11	11	52	18
ACA1_080680	tubulin beta1 chain putative	11	13	37	54
ACA1_151230	ribosomal protein S12 putative	11	11	56	17
ACA1_053890	aconitate hydratase mitochondrial putative	11	12	19	85
ACA1_320830	hypothetical protein	11	11	30	40
ACA1_207500	hypothetical protein	11	11	27	46
ACA1_170220	pyridoxamine 5'phosphate oxidase family superfamily protein	11	11	53	21
ACA1_265460	ribophorin ii (rpn2) protein	11	11	19	77
ACA1_138990	gammaadaptin 1 putative	11	12	17	84
ACA1_290270	Tcomplex protein 1 delta subunit	11	11	28	56
ACA1_315760	ribosomal protein L13 putative	11	11	38	23
ACA1_282850	isoleucyl-tRNA synthetase	11	11	18	95
ACA1_376780	hypothetical protein	11	11	63	10
ACA1_060220	U5 small nuclear ribonucleoprotein helicase putative	11	11	5	251
ACA1_252830	Luke	10	12	37	44
ACA1_260080	GAMMA CA3 (GAMMA CARBONIC ANHYDRASE 3) putative	10	11	37	31
ACA1_253470	hypothetical protein	10	10	41	27
ACA1_355590	hypothetical protein	10	19	37	37
ACA1_385450	unspecified product	10	10	25	39
ACA1_153260	hypothetical protein	10	10	52	25
ACA1_272250	hemerythrin hhe cation binding subfamily protein	10	11	61	21
ACA1_203760	60S ribosomal protein L23 putative	10	10	46	15
ACA1_067770	CBS domain containing protein	10	10	44	33
ACA1_261410	ubiquitinlike modifier activating enzyme 1 putative	10	11	11	117
ACA1_097280	hypothetical protein	10	10	25	64
ACA1_325450	CBS domain containing protein	10	10	39	35
ACA1_062480	aspartate-tRNA ligase	10	11	20	70
ACA1_278110	CatecholO-methyltransferase domain containing protein 1 putative	10	10	49	26
ACA1_292900	Tcomplex protein 1 epsilon subunit	10	10	26	58
ACA1_208490	Hypothetical protein	10	10	25	39
ACA1_110090	DEAD/DEAH box helicase domain containing protein	10	10	19	65
ACA1_062590	HEAT repeat domain containing protein	10	11	4	313
ACA1_188370	Leo	9	12	11	68
ACA1_133400	Jonah	9	9	24	44
ACA1_376740	tubulin beta chain putative	9	11	32	51
ACA1_162000	phosphoribosyltransferase	9	10	41	20
ACA1_163980	hypothetical protein	9	11	39	26
ACA1_173800	mitochondrial phosphate transporter putative	9	9	30	35
ACA1_232430	CBS domain containing protein	9	9	37	35
ACA1_058850	chaperone protein DnaK putative	9	10	23	73
ACA1_174480	universal stress domain containing protein	9	9	17	45
ACA1_132860	DJ1/PfpI superfamily protein	9	9	57	29
ACA1_065720	ribosomal protein S8 putative	9	9	54	15
ACA1_169070	integral membrane protein 1 isoform 5 putative	9	9	17	81
ACA1_087670	peptidase M16 family protein	9	9	26	54
ACA1_255540	hypothetical protein	9	9	29	21
ACA1_051850	translation elongation factor Tu putative	9	9	27	49
ACA1_191170	ribosomal protein L21e putative	9	9	50	12
ACA1_224340	importin beta subunit	9	9	12	94
ACA1_054200	Sadenosyl-L-homocysteine hydrolase putative	9	9	23	53
ACA1_374130	Leo	8	21	20	52
ACA1_160160	Luke	8	14	25	43
ACA1_377440	Jonah	8	8	16	47
ACA1_185450	unspecified product	8	8	4	145
ACA1_215750	CBS domain containing protein	8	13	49	34
ACA1_038130	ribosomal protein L35Ae putative	8	8	70	12
ACA1_259510	peroxiredoxin 2 putative	8	9	54	22
ACA1_174430	ribosomal protein S15 putative	8	9	46	17
ACA1_326820	eukaryotic ribosomal protein L18 putative	8	9	49	21
ACA1_237870	sterol 24C-methyltransferase	8	8	29	39
ACA1_194930	matrix attachment region binding protein	8	9	24	58
ACA1_163670	universal stress family protein	8	8	32	39
ACA1_315640	Aldehyde dehydrogenase putative	8	8	65	21
ACA1_053240	phosphoglycerate kinase	8	8	30	45
ACA1_052800	O-methyltransferase family 3 protein	8	8	22	26
ACA1_171100	VATPase subunit A putative	8	8	24	65
ACA1_140060	ATPase family associated with various cellular activities (AAA) domain containing protein	8	8	25	36
ACA1_231010	phosphoenolpyruvate carboxykinase	8	8	33	43
ACA1_244800	universal stress domain containing protein	8	8	51	19
ACA1_296340	Actophorin putative	8	8	55	16
ACA1_265330	Factin-capping protein subunit alpha-2 putative	8	8	40	31
ACA1_070460	chaperone protein DnaJ putative	8	8	22	57
ACA1_031540	CBS domain containing protein	8	8	32	34
ACA1_364730	histone L3 H2a putative	8	8	26	15
ACA1_268920	oxoglutarate dehydrogenase (succinyltransferring) E1 component putative	8	9	11	114
ACA1_376690	60S ribosomal protein L27a putative	8	8	24	20
ACA1_069000	cupin 2 domain containing protein	8	8	50	14
ACA1_215980	adhesion regulating molecule region protein putative	8	8	37	42
ACA1_212350	diacylglycerol kinase catalytic domain containing protein	8	8	13	66
ACA1_379260	coatmer subunit putative	8	8	9	112
ACA1_274960	hypothetical protein	8	8	13	75
ACA1_385620	hypothetical protein	8	8	12	43
ACA1_066120	proline-tRNA ligase	8	8	15	79
ACA1_267140	GTP binding protein	8	8	26	44
ACA1_235540	thioredoxin domain containing protein	8	8	62	14
ACA1_187760	Luke	7	11	25	42
ACA1_157520	Luke	7	8	24	47
ACA1_321400	encystationmediating serine proteinase	7	10	25	45
ACA1_164670	hypothetical protein	7	7	28	20
ACA1_008840	Multicopper oxidase type 2	7	7	20	31
ACA1_094930	ribosomal protein L6 putative	7	7	51	21
ACA1_061660	ribosomal L5P family Cterminus putative	7	7	30	22
ACA1_058790	GDPassociated inhibitor putative	7	7	28	46
ACA1_038330	saccharopine dehydrogenase	7	7	20	44
ACA1_136150	26S proteasome nonATPase regulatory subunit 7 putative	7	7	33	37
ACA1_296920	adenylyl cyclaseassociated protein	7	7	25	52
ACA1_043600	Peroxiredoxin2F mitochondrial putative	7	7	40	19
ACA1_280650	aldehyde dehydrogenase mitochondrial putative	7	9	20	58
ACA1_356760	Hsp20/alpha crystallin superfamily protein	7	7	23	34
ACA1_148480	I/LWEQ domain containing protein	7	8	14	70
ACA1_109720	calponin domain containing protein	7	7	25	49
ACA1_341560	CBS domain containing protein	7	7	25	42
ACA1_142390	pyruvate dehydrogenase complex dihydrolipoamide acetyltransferase	7	7	28	53
ACA1_295260	CTP:ethanolaminephosphate cytidylyltransferase	7	7	21	41
ACA1_314000	ATP synthase F1 gamma subunit	7	7	24	33
ACA1_069370	S25 ribosomal protein	7	7	30	16
ACA1_090030	Tcomplex protein 1 theta subunit	7	7	19	57
ACA1_187720	tetrahydrofolate dehydrogenase/cyclohydrolase NAD(P)binding domain containing protein	7	8	32	31
ACA1_275720	Enolase Cterminal TIM barrel domain containing protein	7	7	26	47
ACA1_027750	peroxiredoxin putative	7	7	36	21
ACA1_034550	ribosomal protein S10p/S20e putative	7	7	49	14
ACA1_063390	60S ribosomal protein putative	7	7	47	12
ACA1_173660	aspartic proteinase	7	7	18	53
ACA1_267340	CBS domain containing protein	7	7	33	31
ACA1_116880	general stress protein 26	7	7	34	20
ACA1_172040	hypothetical protein	7	7	43	11
ACA1_326740	Myosin2 heavy chain non muscle putative	7	7	6	171
ACA1_296830	peptidase C19 family protein	7	7	23	55
ACA1_204560	Shwachman-Bodian-Diamond syndrome (SBDS) protein	7	7	52	12
ACA1_310810	cAMPdependent protein kinase type I-alpha regulatory subunit putative	7	7	26	51
ACA1_045340	26S proteasome regulatory subunit	7	7	34	34
ACA1_275450	HMG (high mobility group) box domain containing protein	7	7	23	22
ACA1_267280	coatomer subunit gamma putative	7	7	9	97
ACA1_022710	H(+)-transporting atpase family protein	7	7	22	55
ACA1_073080	26S proteasome regulatory complex subunit RPN11 putative	7	7	36	35
ACA1_088670	60S ribosomal protein L36 putative	7	7	24	17
ACA1_387740	oxidoreductase short chain dehydrogenase/reductase superfamily protein	7	7	20	47
ACA1_325180	ribonuclease L inhibitor family protein	7	7	13	69
ACA1_036340	serine hydroxymethyltransferase	7	7	16	54
ACA1_396190	glutamine-tRNA ligase	7	7	9	90
ACA1_116240	Leo	6	18	28	56
ACA1_188550	Leo	6	10	16	46
ACA1_031530	Luke	6	10	22	43
ACA1_066760	Actin1	6	86	81	42
ACA1_285580	peroxidase ppod1 putative	6	7	40	14
ACA1_067910	ribosomal protein S19 putative	6	6	55	13
ACA1_320820	hypothetical protein	6	6	48	15
ACA1_094680	ribosomal protein L11 domain containing protein	6	6	42	18
ACA1_076190	hypothetical protein	6	6	39	14
ACA1_376240	ubiquitin interaction motif domain containing protein	6	6	33	36
ACA1_352500	hypothetical protein	6	6	34	37
ACA1_069330	ribosomal protein s24e putative	6	6	35	15
ACA1_128200	CBS domain containing protein	6	6	33	35
ACA1_114580	hyaluronan / mrna binding family protein	6	6	18	49
ACA1_291360	ribosomal protein S11 putative	6	6	62	8
ACA1_273500	CBS domain containing protein	6	6	48	21
ACA1_119160	ribosomal protein L31e putative	6	6	37	14
ACA1_201400	CBS domain containing protein	6	6	29	37
ACA1_232650	AMPbinding enzyme domain containing protein	6	6	18	49
ACA1_076220	CBS domain containing protein	6	7	25	34
ACA1_023810	eukaryotic initiation factor 5a putative	6	7	58	17
ACA1_012970	CBS domain containing protein	6	6	23	37
ACA1_277760	unspecified product	6	6	11	86
ACA1_048490	alphaCOP putative	6	6	7	136
ACA1_333210	Factin-capping protein subunit beta putative	6	6	28	31
ACA1_376730	Glutamate/Leucine/Phenylalanine/Valine dehydrogenase family protein	6	6	19	51
ACA1_391490	adenylate kinase	6	6	37	25
ACA1_400380	3deoxy-7-phosphoheptulonate synthase	6	6	36	41
ACA1_215460	cyclophylin putative	6	6	30	18
ACA1_360900	Eukaryotic translation initiation factor 3 subunit 7 (eIF3)	6	6	16	64
ACA1_258330	hypothetical protein	6	7	36	29
ACA1_064190	hypothetical protein	6	6	23	53
ACA1_232480	ribosomal protein S23 (S12) putative	6	6	35	16
ACA1_014370	catalase	6	6	14	80
ACA1_070350	oxidoreductase zincbinding dehydrogenase putative	6	6	30	40
ACA1_291480	proteasome (prosome macropain) 26S subunit nonATPase 6 putative	6	6	19	46
ACA1_113960	unspecified product	6	6	18	55
ACA1_061080	small GTPbinding protein	6	7	21	41
ACA1_091670	ATP:L-methionine S-Adenosyltransferase	6	6	16	43
ACA1_325260	peptidylprolyl cis-trans isomerase FKBP-type domain containing protein	6	6	5	165
ACA1_320840	HSP91 (Heat shock protein 91) putative	6	7	11	89
ACA1_267270	ribosomal protein L14 putative	6	6	37	17
ACA1_288500	PCI domain containing protein	6	6	12	53
ACA1_149400	transport protein Sec61 alpha subunit putative	6	6	13	51
ACA1_260280	hypothetical protein	6	6	10	74
ACA1_069650	glycine-tRNA ligase	6	6	10	72
ACA1_226180	5'nucleotidase	6	6	10	61
ACA1_175620	IQGAPrelated protein	6	6	6	109
ACA1_236650	Calciumbinding mitochondrial carrier protein	6	6	11	81
ACA1_218640	nucleoside diphosphate kinase 1 putative	6	6	23	25
ACA1_053280	Eukaryotic translation initiation factor 4 gamma 3 (eIF4-gamma 3) putative	6	6	4	175
ACA1_253650	Luke	5	10	20	42
ACA1_253500	Luke	5	10	19	43
ACA1_139940	hypothetical protein	5	11	26	32
ACA1_330530	CsbD family protein	5	5	58	11
ACA1_330770	CsbD family protein	5	5	58	11
ACA1_256510	Actobindin putative	5	5	52	10
ACA1_069210	hypothetical protein	5	5	15	36
ACA1_224300	EF1 guanine nucleotide exchange domain containing protein	5	5	42	26
ACA1_098940	unspecified product	5	5	16	44
ACA1_368170	actin related protein 2/3 complex subunit 5like putative	5	5	51	14
ACA1_195240	CBS domain containing protein	5	5	34	17
ACA1_174910	ribosomal protein L19e putative	5	5	17	34
ACA1_396950	profilin putative	5	6	20	13
ACA1_362580	Cofilin/tropomyosin-type actin-binding protein	5	5	49	15
ACA1_325510	actin bundling protein	5	5	32	26
ACA1_270360	phosphoribosylamine-glycine ligase	5	5	6	109
ACA1_075210	cyst specific protein CSP 21 putative	5	7	16	19
ACA1_139540	protein serine/threonine kinase	5	5	21	35
ACA1_260120	actin bundling protein	5	5	26	31
ACA1_074760	signalosome complex protein	5	5	19	39
ACA1_374090	protein disulfideisomerase domain containing protein	5	6	13	53
ACA1_149260	actinrelated protein ARPC3 putative	5	5	39	18
ACA1_237890	SCP2 sterol transfer family protein	5	5	23	25
ACA1_245660	hypothetical protein	5	5	17	45
ACA1_238620	hypothetical protein	5	5	51	14
ACA1_113780	COP9 signalosome subunit 6 putative	5	5	23	35
ACA1_079010	Glycoprotein synaptic 2 family protein	5	5	17	35
ACA1_183630	DUF1264 domain protein	5	5	29	27
ACA1_199320	electrontransfer-flavoprotein beta polypeptide putative	5	5	27	28
ACA1_206740	hypothetical protein	5	5	30	14
ACA1_277860	spherulin putative	5	5	24	24
ACA1_266080	DEAD/DEAH box helicase/helicase conserved Cterminal domain containing protein	5	5	12	42
ACA1_236480	ribosomal L28e protein family	5	5	25	17
ACA1_376810	universal stress domain containing protein	5	5	17	34
ACA1_070050	ras-related C3 botulinum toxin substrate 3 (rho family small GTP binding protein Rac3) putative	5	5	44	17
ACA1_064820	rho family small GTP binding protein Rac3 putative	5	5	34	22
ACA1_142300	eukaryotic translation initiation factor 3 subunit 3 gamma 40kDa isoform 1 putative	5	5	19	39
ACA1_142600	villin headpiece domain containing protein	5	5	6	111
ACA1_053660	TNF receptor-associated protein 1 putative	5	5	10	81
ACA1_321970	glutamate decarboxylase	5	5	13	58
ACA1_364690	EF hand domain containing protein	5	5	24	24
ACA1_368430	carnitine/acylcarnitine translocase putative	5	5	20	29
ACA1_066010	nuclear transport factor 2 putative	5	5	55	13
ACA1_232820	hypothetical protein	5	6	5	191
ACA1_121780	RNA-directed RNA polymerase	5	5	4	110
ACA1_294920	PCI domain containing protein	5	5	42	19
ACA1_194910	alkaline phosphatase family subfamily protein	5	5	12	62
ACA1_393020	hypothetical protein	5	5	51	10
ACA1_139830	eukaryotic translation initiation factor 3 subunit 6 interacting family protein	5	5	10	59
ACA1_265400	vacuolar sorting protein putative	5	6	7	93
ACA1_156480	SPFH domain / Band 7 family protein	5	5	15	43
ACA1_322560	elongation factor Tu GTP binding domain containing protein	5	5	5	127
ACA1_054940	histone h3 putative	5	5	23	14
ACA1_040720	adaptin subfamily protein	5	5	5	146
ACA1_061050	Luke	4	5	12	43
ACA1_291580	hypothetical protein	4	24	31	36
ACA1_045310	Ras GTPase rap1b putative	4	4	30	22
ACA1_257020	hypothetical protein	4	4	10	38
ACA1_224400	TolAlike protein	4	7	27	33
ACA1_071990	C2 domain containing protein	4	5	44	14
ACA1_060980	hypothetical protein	4	4	25	17
ACA1_080660	nucleosome assembly protein family	4	4	13	41
ACA1_058770	ribosomal L15 putative	4	4	22	23
ACA1_290870	hypothetical protein	4	4	47	18
ACA1_035360	actin binding protein	4	4	44	14
ACA1_062070	hypothetical protein	4	4	48	10
ACA1_094400	tetratricopeptide repeat domain containing protein	4	4	4	140
ACA1_361020	ribosomal L22e protein family	4	4	23	23
ACA1_215900	RAP1A member of RAS oncogene family	4	4	20	22
ACA1_061750	ribosomal protein S26e putative	4	4	29	15
ACA1_059740	Tcomplex protein 1 eta subunit	4	5	12	60
ACA1_155650	metallobeta-lactamase domain containing protein	4	4	14	41
ACA1_376500	isocitrate dehydrogenase subunit 1 mitochondrial precursor putative	4	4	18	39
ACA1_174170	glutathione Stransferase C-terminal domain containing protein	4	4	16	25
ACA1_364390	ribosomal L27e protein family	4	4	31	15
ACA1_089150	vacuolar proton ATPase putative	4	4	27	26
ACA1_161880	actinbinding protein fragmin P putative	4	4	27	21
ACA1_248670	CBS domain containing protein	4	4	12	37
ACA1_298640	Vtype proton ATPase subunit C putative	4	4	18	44
ACA1_078480	hypothetical protein	4	4	14	30
ACA1_271270	atpdependent rna helicase ddx6 putative	4	4	12	47
ACA1_069320	eukaryotic initiation factor putative	4	4	16	31
ACA1_074180	HEAT repeat containing protein	4	4	11	65
ACA1_040470	leukotriene A4 hydrolase/aminopeptidase	4	4	10	67
ACA1_057940	lysosomal alphamannosidase	4	4	4	112
ACA1_103750	PPOD2 peroxidase	4	4	39	11
ACA1_103640	peroxidase	4	4	19	23
ACA1_037020	Glutamine synthetase	4	5	12	52
ACA1_048560	glutaredoxin putative	4	4	17	37
ACA1_078550	unspecified product	4	4	9	57
ACA1_031950	CBS domain containing protein	4	4	19	33
ACA1_204020	hypothetical protein	4	4	21	15
ACA1_369000	peroxidase	4	4	20	25
ACA1_070030	UDPglucuronate decarboxylase putative	4	4	13	38
ACA1_177380	glucokinase	4	4	23	39
ACA1_072150	universal stress domain containing protein	4	4	22	23
ACA1_282920	erythromycin esterase	4	4	9	55
ACA1_037080	ABC transporter ATPbinding domain containing protein	4	4	11	77
ACA1_050490	Cation binding subfamily protein	4	4	25	24
ACA1_112850	trehalosephosphatase	4	4	6	92
ACA1_226560	unspecified product	4	4	11	28
ACA1_392960	universal stress domain containing protein	4	4	20	20
ACA1_174330	adaptorrelated protein complex 1 mu 1 subunit isoform 10 putative	4	4	8	49
ACA1_050180	oxidoreductase aldo/keto reductase putative	4	4	14	34
ACA1_053400	START domain containing protein	4	4	19	41
ACA1_017740	Exonuclease ii putative	4	4	4	160
ACA1_034510	Rho family small GTP binding protein Rac3 putative	4	4	31	21
ACA1_267320	yiaA/B two helix domain containing protein	4	4	18	22
ACA1_183510	erythronate4-phosphate dehydrogenase domain containing protein	4	4	12	54
ACA1_096270	hypothetical protein	4	4	23	16
ACA1_116610	HECTdomain (ubiquitin-transferase) domain containing protein	4	5	1	443
ACA1_009910	glutamate-tRNA ligase	4	4	9	58
ACA1_145820	ubiquitinactivating enzyme E1 1 putative	4	5	8	117
ACA1_178290	peptide chain release factor eRF/aRF subunit 1 putative	4	4	13	49
ACA1_151110	Sec23/Sec24 trunk domain containing protein	4	4	4	108
ACA1_269350	phosphoribosylformylglycinamidine synthase	4	4	6	145
ACA1_223300	coatomer subunit beta'2 putative	4	4	6	103
ACA1_175520	KID repeat-containing protein	4	4	1	319
ACA1_117050	Leo	3	24	33	36
ACA1_365840	Leo	3	17	18	44
ACA1_384790	cellulase (glycosyl hydrolase family 5) subfamily protein	3	4	7	57
ACA1_033490	glycoside hydrolase family protein	3	4	8	56
ACA1_374380	heat shock protein ssa1 putative	3	14	26	68
ACA1_151070	actin subfamily protein	3	14	23	31
ACA1_059980	von Willebrand factor type A domain containing protein	3	7	11	96
ACA1_023990	hypothetical protein	3	8	37	19
ACA1_220210	hypothetical protein	3	4	17	22
ACA1_139850	hypothetical protein	3	8	13	39
ACA1_377840	Expansin putative	3	3	15	29
ACA1_058710	Sphase kinase-associated protein putative	3	3	26	18
ACA1_069820	chorismate mutase putative	3	3	22	21
ACA1_059480	hypothetical protein	3	3	17	16
ACA1_227020	unspecified product	3	3	10	61
ACA1_085290	phosphoenolpyruvate carboxykinase	3	3	22	33
ACA1_230800	phosphoenolpyruvate carboxykinase	3	3	18	41
ACA1_036400	profilin putative	3	4	18	13
ACA1_260190	ran putative	3	3	20	24
ACA1_223280	cytochrome c1 putative	3	3	12	31
ACA1_200190	domain found in if2b/if5 domain containing protein	3	3	17	24
ACA1_371630	hypothetical protein	3	3	22	25
ACA1_092650	GTPase domain containing protein	3	3	12	51
ACA1_057410	hypothetical protein	3	3	28	19
ACA1_188190	basic calponin isoform 4 putative	3	3	31	15
ACA1_131810	ribosomal protein S21e putative	3	3	48	9
ACA1_369910	hypothetical protein	3	3	30	17
ACA1_113600	CBS domain containing protein	3	3	15	42
ACA1_143310	ribosomal L29e protein family	3	3	21	9
ACA1_064410	Ras subfamily protein putative	3	3	15	33
ACA1_321370	ubiquinol cytochrome reductase transmembrane region putative	3	3	22	25
ACA1_325550	hypothetical protein	3	3	17	26
ACA1_054480	Ribosephosphate pyrophosphokinase 3 mitochondrial putative	3	3	12	37
ACA1_381510	NADH dehydrogenase putative	3	3	6	53
ACA1_309510	ribosomal protein s27 putative	3	3	24	11
ACA1_068680	ribosomal L37ae protein family	3	3	38	10
ACA1_144900	phosphoenolpyruvate phosphomutase	3	3	25	22
ACA1_364530	unspecified product	3	3	4	191
ACA1_379060	casein kinase ii subunit alpha putative	3	3	10	40
ACA1_289060	hypothetical protein	3	3	12	56
ACA1_162500	31.5 kDa midgut protein	3	3	20	16
ACA1_388690	hypothetical protein	3	3	20	17
ACA1_327930	cyst specific protein CSP 21 putative	3	3	17	20
ACA1_399800	cyst specific protein CSP 21 putative	3	3	17	20
ACA1_070570	Sar1family small GTPase	3	3	19	22
ACA1_139000	Histone H2A variant putative	3	3	18	14
ACA1_076880	alanine-tRNA ligase	3	4	6	103
ACA1_192010	PCI domain containing protein	3	3	14	29
ACA1_198570	COP9 signalosome complex subunit 4 putative	3	3	8	44
ACA1_369870	eukaryotic translation initiation factor 3 subunit E putative	3	3	7	50
ACA1_360050	zinc finger domain containing protein	3	3	13	35
ACA1_065170	unspecified product	3	3	4	149
ACA1_223050	ribosomal protein L7Ae/L30e/S12e/Gadd45 family protein	3	3	35	14
ACA1_060630	4Fe4S ferredoxin iron-sulfur binding domain containing protein	3	3	11	33
ACA1_191560	phosphogluconate dehydrogenase (decarboxylating) Cterminal domain containing protein	3	3	11	52
ACA1_174100	protein kinase domain containing protein	3	4	7	64
ACA1_188730	erythromycin esterase	3	3	12	56
ACA1_275770	Twinfilin putative	3	3	16	38
ACA1_149050	ankyrin repeat-containing protein	3	3	10	28
ACA1_374520	protein translation factor putative	3	3	27	12
ACA1_176140	PH domain containing protein	3	3	6	46
ACA1_058800	mitochondrial 2oxodicarboxylate carrier 1 putative	3	3	10	32
ACA1_062050	chondroitinase B	3	3	7	50
ACA1_350360	hypothetical protein	3	3	25	11
ACA1_064650	ribosomal S29 subunit	3	3	16	12
ACA1_264390	transmembrane emp24 protein transport domain containing 9 isoform 3 putative	3	3	17	27
ACA1_119410	COP9 putative	3	3	11	30
ACA1_045650	hypothetical protein	3	4	53	13
ACA1_136090	hypothetical protein	3	3	15	27
ACA1_075230	glutathione Stransferase domain containing protein	3	3	15	25
ACA1_019360	superoxide dismutase [cu-zn] putative	3	3	11	46
ACA1_325100	calponin domain containing protein	3	3	4	86
ACA1_101060	inosineuridine preferring nucleoside hydrolase family protein	3	3	8	38
ACA1_277750	Raslike protein 1 putative	3	3	19	23
ACA1_279430	cytosolic fes cluster assembling factor nbp35 putative	3	3	12	34
ACA1_274400	serine-tRNA ligase domain containing protein	3	3	14	52
ACA1_307520	phenylalanine-tRNA ligase B5 domain containing protein	3	3	5	67
ACA1_191880	calponin domain containing protein	3	4	6	92
ACA1_158530	glucose6-phosphate dehydrogenase C-terminal domain containing protein	3	3	7	56
ACA1_336390	MON2 family protein	3	3	5	185
ACA1_053880	cysteine desulfurase IscS putative	3	3	7	49
ACA1_083890	hypothetical protein	3	3	5	51
ACA1_053110	HEAT repeat domain containing protein	3	3	3	162
ACA1_272620	hypothetical protein	3	3	47	8
ACA1_097410	glucosyl hydrolase family protein	3	3	5	75
ACA1_091910	NIPSNAP family protein	3	3	18	34
ACA1_049990	aldehyde dehydrogenase (NAD) family superfamily protein	3	4	8	55
ACA1_269680	orotidine 5'phosphate decarboxylase	3	3	14	54
ACA1_385790	unspecified product	3	3	4	92
ACA1_278610	MC family transporter: phosphate putative	3	3	14	32
ACA1_054320	PremRNA processing splicing factor 8 putative	3	4	2	273
ACA1_152950	ubiquitin-conjugating enzyme family protein	3	3	20	16
ACA1_381260	hypothetical protein	3	3	14	16
ACA1_178750	PCI domain containing protein	3	3	6	51
ACA1_369660	tetratricopeptide repeat domain containing protein	3	3	7	76
ACA1_163660	hypothetical protein	3	3	16	23
ACA1_275590	DUF1264 domain protein	3	3	12	26
ACA1_315800	threonine-tRNA ligase	3	4	6	81
ACA1_356190	ADP/ATP carrier protein	3	3	6	41
ACA1_193200	hypothetical protein	3	3	14	21
ACA1_098980	serine/threonine kinase	3	3	1	168
ACA1_264100	calponin (CH) domain containing protein	3	3	3	103
ACA1_269760	bacterial transferase hexapeptide (three repeats) repeatcontaining protein	3	3	7	50
ACA1_383530	unspecified product	3	4	1	584
ACA1_119850	unspecified product	3	3	6	57
ACA1_062240	myotubularin putative	3	3	1	87
ACA1_153510	unspecified product	3	3	1	201
ACA1_279060	unspecified product	3	3	1	649
ACA1_387290	ubiquitin interaction motif domain containing protein	3	3	1	378
ACA1_390170	laminin egflike (domains iii and v) domain containing protein	3	3	4	193
ACA1_272230	unspecified product	3	4	1	670
ACA1_224560	phosphate ABC transporter phosphatebinding protein PstS putative	3	3	2	189
ACA1_048630	HECTdomain (ubiquitin-transferase) domain containing protein	3	3	1	424
ACA1_325170	AP3 complex subunit mu putative	3	3	7	49
ACA1_264430	unspecified product	3	3	0	767
ACA1_096640	Leo	2	23	27	37
ACA1_287530	Luke	2	6	14	43
ACA1_379140	Luke	2	3	6	49
ACA1_244360	cellulase (glycosyl hydrolase family 5) subfamily protein	2	2	4	61
ACA1_261090	Jonah	2	2	1	132
ACA1_223930	actin subfamily protein	2	26	17	45
ACA1_073960	hypothetical protein	2	14	30	32
ACA1_163170	actin putative	2	16	18	54
ACA1_398080	stretchresponsive fibronectin protein type 3 putative	2	12	48	27
ACA1_332490	stretchresponsive fibronectin protein type 3 putative	2	12	41	29
ACA1_306820	hypothetical protein	2	7	26	21
ACA1_143290	hypothetical protein	2	9	22	44
ACA1_143330	hypothetical protein	2	9	23	43
ACA1_060900	hypothetical protein	2	13	13	54
ACA1_184040	ribosomal protein s27a putative	2	6	37	18
ACA1_230560	unspecified product	2	10	16	56
ACA1_084900	hypothetical protein	2	9	17	58
ACA1_095970	translation elongation factor EF1 subunit alpha putative	2	10	25	50
ACA1_098060	ribosomal L40e family	2	6	38	15
ACA1_065760	hypothetical protein	2	2	14	28
ACA1_062500	hypothetical protein	2	5	15	30
ACA1_205910	heat shock protein 90 alpha putative	2	5	6	83
ACA1_061470	TolA putative	2	6	13	47
ACA1_071420	hypothetical protein	2	2	11	27
ACA1_243420	Ras subfamily protein	2	3	16	29
ACA1_289350	Lysyl oxidase protein	2	2	7	51
ACA1_380770	hypothetical protein	2	2	16	25
ACA1_142240	actin subfamily protein	2	5	4	94
ACA1_036330	Centractin putative	2	3	9	42
ACA1_366330	hypothetical protein	2	2	22	12
ACA1_158020	hypothetical protein	2	2	19	25
ACA1_120360	hypothetical protein	2	2	22	22
ACA1_296490	succinylcoa synthetase beta chain putative	2	3	7	50
ACA1_301690	Gephyrin putative	2	2	13	19
ACA1_068750	ribosomal protein L35 putative	2	2	19	15
ACA1_037460	ubiquinolcytochrome c reductase complex 14 kDa protein	2	2	22	14
ACA1_153270	cytochrome b-like heme/steroid binding domain containing protein	2	2	23	15
ACA1_215010	inorganic diphosphatase	2	2	10	27
ACA1_189850	hypothetical protein	2	2	17	16
ACA1_112520	hypothetical protein	2	2	21	14
ACA1_376480	RabE family small GTPase	2	3	19	17
ACA1_095250	Cytochrome c oxidase	2	2	17	18
ACA1_362640	Gar1 protein RNA binding region protein	2	2	12	21
ACA1_376620	late embryogenesis abundant domain containing protein	2	2	6	74
ACA1_097720	hypothetical protein	2	2	8	41
ACA1_361030	unspecified product	2	2	21	8
ACA1_207360	HBS1like putative	2	4	5	62
ACA1_095640	hypothetical protein	2	2	22	13
ACA1_091630	linker histone H1 and H5 domain containing protein	2	2	4	60
ACA1_245680	linker histone H1 and H5 domain containing protein	2	2	8	37
ACA1_145740	CBS domain containing protein	2	3	8	45
ACA1_087560	transloconassociated protein subunit beta putative	2	2	13	21
ACA1_149170	selT/selW/selH selenoprotein domain containing protein	2	2	23	10
ACA1_377750	hypothetical protein	2	2	17	13
ACA1_070630	Rasrelated protein ORAB-1 putative	2	2	13	23
ACA1_038280	splicing factor 3b subunit 3 putative	2	2	3	136
ACA1_069950	hypothetical protein	2	2	36	11
ACA1_158030	hypothetical protein	2	2	25	11
ACA1_120250	doublecortin protein	2	2	23	13
ACA1_050400	cyst specific protein putative	2	2	17	18
ACA1_251570	N-ethylmaleimide-sensitive factor isoform 4 putative	2	3	4	67
ACA1_321360	unspecified product	2	2	4	61
ACA1_164790	ras-related protein Rab-2A putative	2	2	12	23
ACA1_188490	COP9 signalosome complex subunit 3 (Signalosome subunit 3) putative	2	2	10	36
ACA1_373550	CBS domain containing protein	2	2	8	37
ACA1_142250	hypothetical protein	2	2	10	12
ACA1_198530	eTGF-beta receptor-interacting protein putative	2	2	16	38
ACA1_015330	CBS domain containing protein	2	2	8	33
ACA1_091390	Ras family GTPase	2	2	17	22
ACA1_061520	small nuclear ribonucleoprotein e putative	2	2	37	10
ACA1_108800	CBS domain containing protein	2	2	9	30
ACA1_189570	zinc finger (CCCHtype) family protein	2	2	8	41
ACA1_244080	PCI domain containing protein	2	2	8	44
ACA1_267180	carbamoylphosphate synthase large subunit	2	2	1	248
ACA1_382620	serpin (serine proteinase inhibitor) superfamily protein	2	2	11	40
ACA1_190280	ubiquitin-specific protease putative	2	2	11	39
ACA1_216390	MIF4G domain containing protein	2	2	3	77
ACA1_359750	succinyl coenzyme A synthetase alpha subunit	2	2	9	29
ACA1_051550	phenylalanine hydroxylase	2	2	5	50
ACA1_206000	succinate dehydrogenase cytochrome b556 subunit protein	2	2	22	18
ACA1_356170	hypothetical protein	2	2	29	12
ACA1_063620	hydroxysteroid dehydrogenase putative	2	2	5	74
ACA1_234600	KH domain containing protein	2	2	8	39
ACA1_075380	hypothetical protein	2	2	21	11
ACA1_182980	SEC13 putative	2	2	11	35
ACA1_374200	C8 sterol isomerase	2	2	10	22
ACA1_038430	hypothetical protein	2	2	5	60
ACA1_364420	ribosomal protein s30 protein	2	2	17	8
ACA1_215450	hypothetical protein	2	4	8	30
ACA1_189420	protein disulfideisomerase domain containing protein	2	3	6	47
ACA1_384840	3hydroxyacyl-CoA dehydrogenase	2	2	7	35
ACA1_174240	rho guanine dissociation factor isoform 2 putative	2	2	12	23
ACA1_364500	EH-binding protein putative	2	2	5	60
ACA1_074150	universal stress protein	2	2	6	19
ACA1_178550	eukaryotic translation initiation factor 3 subunit k putative	2	2	9	25
ACA1_045290	clavaldehyde dehydrogenase	2	2	10	25
ACA1_142080	hypothetical protein	2	2	13	15
ACA1_101510	leucine-tRNA ligase	2	2	3	125
ACA1_134990	LSM domain containing protein	2	2	14	15
ACA1_352050	succinate dehydrogenase and fumarate reductase ironsulfur protein	2	2	9	30
ACA1_116940	protein phosphatase 2C domain containing protein	2	2	7	42
ACA1_278090	hypothetical protein	2	2	4	44
ACA1_000210	H/ACA ribonucleoprotein complex subunit 3 putative	2	2	34	7
ACA1_275830	Armadillo/betacatenin-like repeat domain containing protein	2	2	6	54
ACA1_355850	methionine aminopeptidase type I putative	2	2	6	40
ACA1_009930	acylCoA dehydrogenase putative	2	2	4	58
ACA1_144890	phosphoenolpyruvate phosphomutase	2	2	15	15
ACA1_342890	hypothetical protein	2	2	15	12
ACA1_052640	electron transfer flavoproteinubiquinone oxidoreductase mitochondrial putative	2	2	7	67
ACA1_059840	phosphoenolpyruvate carboxylase	2	2	3	103
ACA1_090280	hypothetical protein	2	2	6	34
ACA1_198400	citrate transport family protein	2	2	5	34
ACA1_325150	Rab7/RabGfamily small GTPase	2	3	19	23
ACA1_036990	peptidase M20 putative	2	2	7	52
ACA1_096310	DnaK family protein	2	2	5	69
ACA1_176040	zinc knuckle domain containing protein	2	2	7	29
ACA1_060510	Mut protein	2	2	3	77
ACA1_391200	LmbE family protein	2	2	11	31
ACA1_065240	glutaredoxin putative	2	2	17	11
ACA1_203500	coatomer subunit delta1 putative	2	2	5	59
ACA1_069770	tyrosine-tRNA ligase	2	2	4	63
ACA1_368290	hypothetical protein	2	2	5	54
ACA1_002300	pyruvate carboxylase	2	3	3	133
ACA1_367260	tRNA binding domain containing protein	2	2	10	41
ACA1_095560	translation factor pelota putative	2	2	4	45
ACA1_145760	Legumelike lectin family protein	2	2	4	69
ACA1_155810	Fructose6-phosphate-2-kinase putative	2	2	4	66
ACA1_261460	Leucine Rich Repeatcontaining protein	2	2	12	27
ACA1_048550	tetratricopeptide repeat domain containing protein	2	4	6	136
ACA1_217750	phosphoenolpyruvate carboxykinase (GTP) putative	2	2	3	135
ACA1_113940	WASH complex subunit 7 family protein	2	3	2	130
ACA1_177370	dihydropteridine reductase	2	2	9	23
ACA1_384320	glycosyl hydrolases family 25 subfamily protein	2	2	3	71
ACA1_069990	unspecified product	2	2	5	54
ACA1_261040	hypothetical protein	2	2	3	74
ACA1_377410	hypothetical protein	2	2	2	131
ACA1_218470	rasrelated protein Rab-21 putative	2	2	10	13
ACA1_048530	copper/zinc superoxide dismutase	2	2	12	16
ACA1_198520	carrier superfamily protein	2	2	9	31
ACA1_141530	NAD dependent epimerase/dehydratase family protein	2	2	10	36
ACA1_255410	serine/threonine protein kinase putative	2	3	2	175
ACA1_086070	serine/threonine kinase	2	3	2	146
ACA1_362510	EF hand domain containing protein	2	2	10	25
ACA1_372620	WH2 motif domain containing protein	2	2	7	41
ACA1_387250	hypothetical protein	2	2	3	110
ACA1_175060	vacuolar proton ATPase putative	2	2	3	93
ACA1_025520	talin putative	2	2	3	120
ACA1_058430	hypothetical protein	2	2	7	17
ACA1_325250	ribosomal protein L44 putative	2	2	14	12
ACA1_397280	hypothetical protein	2	2	5	46
ACA1_075180	dolichylphosphate mannosyltransferase polypeptide 1 catalytic subunit	2	3	7	27
ACA1_064250	adaptin subfamily protein	2	2	2	115
ACA1_189790	NOL1/NOP2/sun domain containing protein	2	3	6	61
ACA1_293900	AMP-dependent synthetase and ligase	2	3	1	384
ACA1_126680	Ras family protein	2	2	8	25
ACA1_126730	hypothetical protein	2	2	4	45
ACA1_400140	unspecified product	2	2	1	136
ACA1_037010	Lglutamine synthetase	2	2	11	35
ACA1_097100	alkaline phosphatase D putative	2	2	2	58
ACA1_326120	glycogen synthase Gsy1 putative	2	2	5	76
ACA1_066020	CBS domain containing protein	2	2	13	52
ACA1_365390	ubiquitin domain containing protein	2	2	1	327
ACA1_123640	hypothetical protein	2	3	3	88
ACA1_283560	tryptophan synthase alpha chain putative	2	2	4	74
ACA1_290880	chaperone protein DnaJ putative	2	2	6	47
ACA1_111900	global transcription factor putative	2	2	3	125
ACA1_288810	leucine rich repeat domain containing protein	2	3	1	276
ACA1_080740	unspecified product	2	2	2	172
ACA1_182320	adenylosuccinate synthase	2	2	6	58
ACA1_073360	RNA recognition motif domain containing protein	2	2	8	45
ACA1_145230	kinesin motor domain containing protein	2	3	2	130
ACA1_230480	unspecified product	2	3	9	32
ACA1_160870	hypothetical protein	2	2	3	27
ACA1_189590	transcriptional regulatorrelated putative	2	3	3	266
ACA1_368690	EF hand domain containing protein	2	2	11	22
ACA1_234340	Ubiquitin carboxylterminal hydrolase domain containing protein	2	2	5	127
ACA1_356790	RhoGEF domain containing protein	2	2	5	52
ACA1_145600	leucine rich repeat domain containing protein	2	2	2	102
ACA1_178070	Dedicator of cytokinesis	2	2	1	202
ACA1_139420	Calcium binding protein 39 (Mo25 protein) isoform 5 putative	2	2	5	38
ACA1_036240	serine/threonine kinase	2	3	2	172
ACA1_140170	helicase conserved Cterminal domain containing protein	2	2	1	167
ACA1_055950	serine/threonine protein kinase	2	2	4	165
ACA1_292850	TBC domain containing protein	2	2	14	43
ACA1_287800	hypothetical protein	2	2	11	53
ACA1_080590	leucine rich repeat domain containing protein	2	2	2	103
ACA1_019610	FHA domain containing protein	2	2	2	159
ACA1_010160	hypothetical protein	2	2	3	71
ACA1_201370	allantoicase repeat domain containing protein	2	2	2	119
ACA1_112570	myosin light chain kinase	2	2	2	104
ACA1_218370	myosinI binding protein putative	2	2	3	118
ACA1_052670	SAM domain (Sterile alpha motif) domain containing protein	2	2	1	171
ACA1_321600	Poly(ADPribose) polymerase catalytic domain containing protein	2	2	1	192
ACA1_171890	Beige/BEACH domain containing protein	2	2	1	152
ACA1_278960	hypothetical protein	2	2	3	55
ACA1_198540	RecF/RecN/SMC domain containing protein	2	3	2	119
ACA1_142360	hypothetical protein	2	2	3	103
ACA1_279320	RhoGAP domain containing protein	2	2	2	97
ACA1_097420	NADbinding domain 4 domain containing protein	2	2	1	137
ACA1_204100	unspecified product	2	2	2	78
ACA1_358800	phosphatidylcholine acyltransferaselike putative	2	2	2	91
ACA1_128040	MutS domain V domain containing protein	2	2	2	141
ACA1_208430	hypothetical protein	2	2	1	74
ACA1_046520	hypothetical protein	2	2	3	58
ACA1_181940	phosphoinositide 3kinase family accessory domain (pik domain) domain containing protein	2	2	2	192
ACA1_035490	tetratricopeptide repeat domain containing protein	2	2	1	264
ACA1_191490	hypothetical protein	2	2	4	56
ACA1_091550	Fbox domain containing protein	2	2	1	139
ACA1_121270	HEAT repeat domain containing protein	2	2	2	143
ACA1_256410	ATPase AAA domain containing protein	2	3	2	84
ACA1_092440	unspecified product	2	2	1	263
ACA1_015490	hypothetical protein	2	2	8	37
ACA1_198270	papain family cysteine protease subfamily protein	2	2	6	39
ACA1_374580	cupin domain containing protein	2	2	4	51
ACA1_274380	protein kinase domain containing protein	2	2	2	97
ACA1_145940	ribonuclease HI putative	2	2	1	139
ACA1_271540	leucine rich repeat domain containing protein	2	2	2	134
ACA1_258490	unspecified product	2	2	2	106
ACA1_138460	NADdependent DNA ligase OB-fold domain containing protein	2	2	2	80
ACA1_131220	Poly(ADPribose) polymerase catalytic domain containing protein	2	2	1	286
ACA1_054280	hypothetical protein	2	2	3	75
ACA1_018990	Subunit of DNA polymerase II	2	2	1	179
ACA1_265440	myosin VIIa putative	2	2	1	233
ACA1_380750	hypothetical protein	2	2	3	103
ACA1_175150	DEAD/H (AspGlu-Ala-Asp/His) box polypeptide 11 putative	2	2	2	111
ACA1_121840	serine/threonine kinase	2	2	2	152
ACA1_089290	pitrilysin metallopeptidase 1 putative	2	2	3	107
ACA1_172190	formin domain containing protein	2	2	2	112
ACA1_070440	hypothetical protein	2	2	1	298
ACA1_192060	initiation factor eif4 gamma middle putative	2	2	2	80
ACA1_191830	unspecified product	2	2	1	371
ACA1_173940	SH3 domain containing protein	2	2	3	78
ACA1_266110	SPRY domain containing protein	2	2	1	179
ACA1_068320	leucine rich repeat domain containing protein	2	2	1	301
ACA1_046390	hypothetical protein	2	2	1	218
ACA1_179210	midasin family protein	2	2	2	167
ACA1_260070	Vacuolar protein sortingassociated protein 29 putative	2	2	3	69
ACA1_380890	RUN domain containing protein	2	2	1	166
ACA1_133340	SAM domain (Sterile alpha motif) domain containing protein	2	2	5	51
ACA1_066720	exonuclease putative	2	2	2	104
ACA1_359730	myblike DNA-binding domain SHAQKYF class subfamily protein	2	2	3	90
ACA1_252060	glycosyl hydrolase domain containing protein	2	2	3	62
ACA1_002740	kinesin motor domain containing protein	2	2	3	87
ACA1_385910	Luke	1	10	19	15
ACA1_394560	Leo	1	2	10	19
